# Supplementary material for: Strenuous 12-h run elevates circulating biomarkers of oxidative stress, inflammation and intestinal permeability in middle-aged amateur runners: A preliminary study
Source: PLoS One. 2021 Apr 1;16(4):e0249183. doi: 10.1371/journal.pone.0249183 (PMC8016300; doi:10.1371/journal.pone.0249183)
Supplement: S1 Dataset — (XLS) [file pone.0249183.s001.xls]

## Sheet: Datebase
ID	Age, years	Hight, cm	Weight, kg	Distance, km	Speed, km/h	Weekly running distance, km	Training history, years	HT_1, %	HT_2, %	DELTA PV,%	LA_1, mmol/l	LA_2, mmol/l	TOS/TOC_1, µmol/l	TOS/TOC_2, µmol/l	TAS_1, mmol/l	TAS_2, mmol/l	OSI_1	OSI_2	hs-CRP_1, mg/l	hs-CRP_2, mg/l	I-FABP_1, pg/ml	I-FABP_2, pg/ml	Zonulin_1, ng/ml	Zonulin_2, ng/ml
1001	Below 50 years	Above 177 cm	Below 75 kg	85.3	7.1	44	5	44	45	-3.97	1.24	4.48	290.5	675.58	1.4	1.34	0.21	0.48	1	6.34	113.6	292.03	73.1	76.73
1002	Above 50 years	Above 177 cm	Below 75 kg	84.5	7	29	9.5	44	45	-3.97	2.8	6.23	111.7	725.52	1.48	1.43	0.07	0.48	1.9	5.38	103.7	268.22	60.2	75.77
1003	Below 50 years	Above 177 cm	Above 75 kg	102.4	8.5	57	4.5	47	48	-3.93	1.62	5.62	255.3	336.3	1.56	1.64	0.16	0.2	1	3.94	237.6	495.81	54.4	66.65
1004	Above 50 years	Below 177 cm	Below 75 kg	113.6	9.5	78	8	45	46	-3.95	1.08	5.68	137.2	440.11	1.61	1.65	0.09	0.26	2	8.74	317	583.49	44.6	42.06
1005	Above 50 years	Below 177 cm	Below 75 kg	72.8	6.1	54	9.5	44	48	-14.88	1.55	4.57	248.4	537.97	1.44	1.44	0.18	0.36	1	4.51	288.2	750.01	66.4	73.08
1006	Above 50 years	Below 177 cm	Below 75 kg	97.1	8.1	88.5	9.5	44	46	-7.76	1.89	3.83	127.9	582.24	1.49	1.64	0.09	0.35	1.4	12.39	254.5	140.59	50.6	58.77
1007	Below 50 years	Above 177 cm	Above 75 kg	103.7	8.6	77.5	6.5	45	48	-11.36	2.51	3.64	393.9	751.06	1.39	1.4	0.28	0.5	2.1	15.65	102.1	779.87	55.2	70.97
1008	Below 50 years	Below 177 cm	Below 75 kg	110.9	9.2	81	4.5	46	45	4.12	2.24	3.82	362.1	541.72	1.5	1.46	0.24	0.36	3.8	12.58	134.5	263.42	46.7	46.67
1009	Above 50 years	Above 177 cm	Below 75 kg	88.5	7.4	39	9.5	46	45	4.12	2.21	6.42	350.8	642.36	1.49	1.48	0.23	0.43	1	4.61	110.1	276.76	57.5	67.51
1010	Below 50 years	Above 177 cm	Above 75 kg	88.5	7.4	25.5	6	44	40	17.86	1.83	4.14	373.3	500.42	1.6	1.67	0.23	0.3	1.2	4.9	100.3	116.77	75.8	77.31
